# Supplementary material for: Sepsis and Hemocyte Loss in Honey Bees (Apis mellifera) Infected with Serratia marcescens Strain Sicaria
Source: PLoS One. 2016 Dec 21;11(12):e0167752. doi: 10.1371/journal.pone.0167752 (PMC5176276; doi:10.1371/journal.pone.0167752)
Supplement: S1 Dataset — The degree of homology reflecting pair-wise comparison between genomes (as described in the Methods) is expressed in values of percent identity for the organisms indicated. Data for both ANI and AAI are shown on the respective spreadsheet tabs. Values involving comparison to Ss1 are shown in yellow highlighting. (XLSX) [file pone.0167752.s001.xlsx]

## Sheet: ANI data
	Serratia ficaria ATCC 33105 [T]	Serratia fonticola ATCC 29844 [T]	Serratia fonticola GS2	Serratia grimesii ATCC 14460 [T]	Serratia liquefaciens ATCC 27592 [T]	Serratia liquefaciens FDAARGOS_125	Serratia liquefaciens HUMV-21	Serratia marcescens B3R3	Serratia marcescens CAV1492	Serratia marcescens RSC-14	Serratia marcescens SM39	Serratia marcescens SmUNAM836	Serratia marcescens Ss1	Serratia marcescens WW4	Serratia marcescens subsp. marcescens ATCC 13880 [T]	Serratia marcescens subsp. marcescens Db11	Serratia nematodiphila DSM 21420 [T]	Serratia odorifera ATCC 33077 [T]	Serratia plymuthica 4Rx13	Serratia plymuthica A30	Serratia plymuthica AS9	Serratia plymuthica ATCC 183 [T]	Serratia plymuthica NCTC 8900	Serratia plymuthica PRI-2C	Serratia plymuthica RVH1	Serratia plymuthica S13	Serratia plymuthica V4	Serratia proteamaculans 568	Serratia quinivorans ATCC 33765 [T]	Serratia rubidaea 1122	Serratia rubidaea ATCC 27593 [T]	Serratia rubidaea NCTC 10848	Serratia rubidaea NCTC 9419	Serratia sp. AS12	Serratia sp. AS13	Serratia sp. FGI94	Serratia sp. FS14	Serratia sp. SCBI	Serratia symbiotica CWBI-2.3 [T]	Serratia symbiotica Cinara cedri	Serratia symbiotica Tucson	Serratia ureilytica Lr5/4
Serratia ficaria ATCC 33105 [T]	100	82.51	82.47	83.08	84.76	84.76	84.81	87.58	87.62	87.56	87.85	87.79	87.53	87.62	87.62	87.39	87.53	83.03	85.65	85.7	85.55	85.74	85.7	85.5	85.69	85.77	85.72	84.73	84.71	83.85	83.8	83.51	83.84	85.56	85.59	83.73	87.54	87.52	84.33	77.91	84.31	87.57
Serratia fonticola ATCC 29844 [T]	82.51	100	95.55	81.78	82.09	82.16	82.14	82.22	82.28	82.19	82.17	82.34	82.15	82.16	82.19	82.16	82.17	81.74	82.56	82.44	82.57	82.59	82.47	82.21	82.52	82.46	82.45	82.14	82.16	81.63	81.72	81.6	81.67	82.57	82.49	81.65	82.2	82.24	81.31	78.33	81.17	82.22
Serratia fonticola GS2	82.47	95.55	100	81.57	82.04	82.12	82.08	82.19	82.29	82.16	82.29	82.22	82.1	82.09	82.1	82.25	82.07	81.81	82.42	82.33	82.44	82.34	82.39	82.12	82.42	82.45	82.27	82.14	82.13	81.49	81.55	81.55	81.61	82.36	82.4	81.65	82.03	82.07	81.08	78.86	81.11	82.18
Serratia grimesii ATCC 14460 [T]	83.08	81.78	81.57	100	85.61	85.66	85.71	82.48	82.6	82.41	82.51	82.48	82.42	82.43	82.37	82.46	82.48	81.3	84.75	84.74	84.79	84.78	84.91	84.77	84.77	84.81	84.81	87.03	86.98	81.15	81.23	81.21	81.3	84.85	84.77	81.19	82.48	82.41	81.86	77.77	81.88	82.48
Serratia liquefaciens ATCC 27592 [T]	84.76	82.09	82.04	85.61	100	98.83	98.83	83.84	83.84	83.81	83.95	83.88	83.9	83.82	83.8	83.72	83.83	82.06	86.15	86.08	86.02	86.09	86.26	86.07	86.07	86.1	85.99	87.15	87.21	82.27	82.23	82.11	82.27	86	86.01	82.26	83.86	83.84	82.14	78.14	82.22	83.79
Serratia liquefaciens FDAARGOS_125	84.76	82.16	82.12	85.66	98.83	100	98.84	83.9	83.96	83.87	83.95	83.94	83.84	83.91	83.94	83.8	83.84	82.16	86.08	86.07	86.06	86.16	86.24	86.05	86.16	86.12	86.03	87.29	87.24	82.36	82.24	82.18	82.28	86.04	86.05	82.26	83.94	83.91	82.36	77.69	82.34	83.88
Serratia liquefaciens HUMV-21	84.81	82.14	82.08	85.71	98.83	98.84	100	83.95	83.93	83.79	83.93	83.97	83.86	83.92	83.87	83.87	83.88	82.15	86.13	86.09	86.06	86.17	86.31	86.09	86.54	86.25	86.13	87.23	87.25	82.44	82.33	82.21	82.38	86.06	86.11	82.3	83.85	83.91	82.42	77.56	82.26	83.91
Serratia marcescens B3R3	87.58	82.22	82.19	82.48	83.84	83.9	83.95	100	94.64	94.96	95.01	95	94.91	98.17	96.76	95.03	99.31	82.83	84.59	84.54	84.5	84.53	84.62	84.43	84.66	84.69	84.52	83.81	83.76	83.78	83.81	83.31	83.88	84.54	84.51	83.72	98	94.94	82.99	78	83.04	94.89
Serratia marcescens CAV1492	87.62	82.28	82.29	82.6	83.84	83.96	83.93	94.64	100	94.16	95.9	95.9	94.07	94.6	94.8	94.84	94.62	82.84	84.63	84.55	84.45	84.61	84.65	84.55	84.62	84.59	84.49	83.83	83.84	83.71	83.92	83.58	83.92	84.51	84.5	83.79	94.58	94.05	83	78.23	83.12	94.11
Serratia marcescens RSC-14	87.56	82.19	82.16	82.41	83.81	83.87	83.79	94.96	94.16	100	94.27	94.22	98.63	95.01	94.96	95.09	95.01	82.8	84.6	84.42	84.39	84.44	84.59	84.38	84.5	84.55	84.48	83.81	83.82	83.71	83.74	83.37	83.8	84.41	84.46	83.69	95.18	98.67	82.95	78.83	82.95	99.05
Serratia marcescens SM39	87.85	82.17	82.29	82.51	83.95	83.95	83.93	95.01	95.9	94.27	100	98.75	94.24	95.03	95.18	95.03	95.01	82.85	84.68	84.69	84.54	84.7	84.81	84.57	84.71	84.71	84.61	83.89	83.87	83.89	83.93	83.54	84.04	84.63	84.61	83.83	94.96	94.12	83.03	78.33	83.13	94.22
Serratia marcescens SmUNAM836	87.79	82.34	82.22	82.48	83.88	83.94	83.97	95	95.9	94.22	98.75	100	94.21	95.02	95.15	95.03	94.98	82.89	84.69	84.69	84.56	84.72	84.72	84.65	84.67	84.72	84.6	83.89	83.87	83.84	83.94	83.5	83.98	84.62	84.56	83.77	94.93	94.07	83.03	78.47	83	94.21
Serratia marcescens Ss1	87.53	82.15	82.1	82.42	83.9	83.84	83.86	94.91	94.07	98.63	94.24	94.21	100	95.05	94.9	94.99	95.01	82.82	84.58	84.56	84.46	84.49	84.59	84.39	84.56	84.53	84.55	83.66	83.8	83.75	83.8	83.39	83.76	84.47	84.43	83.64	95.22	98.98	82.89	77.51	82.85	98.64
Serratia marcescens WW4	87.62	82.16	82.09	82.43	83.82	83.91	83.92	98.17	94.6	95.01	95.03	95.02	95.05	100	96.66	95.02	98.13	82.89	84.51	84.46	84.45	84.45	84.59	84.47	84.57	84.64	84.51	83.8	83.79	83.71	83.79	83.43	83.79	84.44	84.39	83.68	98.68	95.04	82.95	78.41	83.04	95.03
Serratia marcescens subsp. marcescens ATCC 13880 [T]	87.62	82.19	82.1	82.37	83.8	83.94	83.87	96.76	94.8	94.96	95.18	95.15	94.9	96.66	100	95.62	96.71	82.89	84.58	84.56	84.44	84.49	84.6	84.49	84.6	84.6	84.58	83.83	83.74	83.76	83.83	83.43	83.86	84.53	84.48	83.68	96.58	94.9	82.95	78.71	83.02	94.98
Serratia marcescens subsp. marcescens Db11	87.39	82.16	82.25	82.46	83.72	83.8	83.87	95.03	94.84	95.09	95.03	95.03	94.99	95.02	95.62	100	95.05	82.76	84.54	84.46	84.35	84.49	84.59	84.32	84.52	84.46	84.47	83.66	83.79	83.65	83.67	83.31	83.75	84.37	84.31	83.61	95.04	95.04	82.93	78.78	83.06	95.07
Serratia nematodiphila DSM 21420 [T]	87.53	82.17	82.07	82.48	83.83	83.84	83.88	99.31	94.62	95.01	95.01	94.98	95.01	98.13	96.71	95.05	100	82.92	84.52	84.49	84.44	84.54	84.55	84.45	84.59	84.59	84.51	83.75	83.81	83.8	83.78	83.38	83.79	84.49	84.48	83.82	97.98	95.01	82.86	78.21	82.91	94.92
Serratia odorifera ATCC 33077 [T]	83.03	81.74	81.81	81.3	82.06	82.16	82.15	82.83	82.84	82.8	82.85	82.89	82.82	82.89	82.89	82.76	82.92	100	82.47	82.52	82.48	82.49	82.58	82.27	82.54	82.55	82.44	82.09	82.23	83.26	83.26	83.34	83.31	82.41	82.41	83.19	82.88	82.98	81.71	78.65	81.45	82.87
Serratia plymuthica 4Rx13	85.65	82.56	82.42	84.75	86.15	86.08	86.13	84.59	84.63	84.6	84.68	84.69	84.58	84.51	84.58	84.54	84.52	82.47	100	98.74	96.23	97.61	94.48	93.72	98.75	98.75	99.06	86.44	86.35	82.64	82.69	82.63	82.71	96.21	96.21	82.54	84.52	84.55	82.73	78.25	82.65	84.52
Serratia plymuthica A30	85.7	82.44	82.33	84.74	86.08	86.07	86.09	84.54	84.55	84.42	84.69	84.69	84.56	84.46	84.56	84.46	84.49	82.52	98.74	100	96.27	97.74	94.39	93.64	99.55	99.5	98.86	86.36	86.35	82.56	82.66	82.5	82.63	96.29	96.29	82.59	84.47	84.5	82.61	77.81	82.57	84.45
Serratia plymuthica AS9	85.55	82.57	82.44	84.79	86.02	86.06	86.06	84.5	84.45	84.39	84.54	84.56	84.46	84.45	84.44	84.35	84.44	82.48	96.23	96.27	100	96.56	94.77	93.7	96.28	96.3	96.25	86.52	86.49	82.58	82.66	82.51	82.63	100	100	82.56	84.41	84.44	82.74	77.97	82.68	84.45
Serratia plymuthica ATCC 183 [T]	85.74	82.59	82.34	84.78	86.09	86.16	86.17	84.53	84.61	84.44	84.7	84.72	84.49	84.45	84.49	84.49	84.54	82.49	97.61	97.74	96.56	100	94.59	93.61	97.69	97.74	97.67	86.41	86.41	82.63	82.74	82.53	82.64	96.56	96.55	82.7	84.43	84.51	82.66	77.84	82.65	84.55
Serratia plymuthica NCTC 8900	85.7	82.47	82.39	84.91	86.26	86.24	86.31	84.62	84.65	84.59	84.81	84.72	84.59	84.59	84.6	84.59	84.55	82.58	94.48	94.39	94.77	94.59	100	95.69	94.44	94.43	94.4	86.54	86.44	82.56	82.72	82.6	82.65	94.79	94.79	82.65	84.61	84.67	82.79	77.77	82.76	84.58
Serratia plymuthica PRI-2C	85.5	82.21	82.12	84.77	86.07	86.05	86.09	84.43	84.55	84.38	84.57	84.65	84.39	84.47	84.49	84.32	84.45	82.27	93.72	93.64	93.7	93.61	95.69	100	93.64	93.68	93.65	86.29	86.18	82.49	82.59	82.43	82.62	93.76	93.75	82.52	84.43	84.36	82.21	75.38	82.22	84.34
Serratia plymuthica RVH1	85.69	82.52	82.42	84.77	86.07	86.16	86.54	84.66	84.62	84.5	84.71	84.67	84.56	84.57	84.6	84.52	84.59	82.54	98.75	99.55	96.28	97.69	94.44	93.64	100	99.52	98.87	86.41	86.43	82.66	82.77	82.59	82.72	96.28	96.3	82.67	84.5	84.56	82.79	77.79	82.69	84.51
Serratia plymuthica S13	85.77	82.46	82.45	84.81	86.1	86.12	86.25	84.69	84.59	84.55	84.71	84.72	84.53	84.64	84.6	84.46	84.59	82.55	98.75	99.5	96.3	97.74	94.43	93.68	99.52	100	98.85	86.42	86.43	82.65	82.71	82.45	82.74	96.32	96.32	82.71	84.58	84.57	82.79	77.84	82.76	84.6
Serratia plymuthica V4	85.72	82.45	82.27	84.81	85.99	86.03	86.13	84.52	84.49	84.48	84.61	84.6	84.55	84.51	84.58	84.47	84.51	82.44	99.06	98.86	96.25	97.67	94.4	93.65	98.87	98.85	100	86.39	86.41	82.71	82.6	82.45	82.58	96.25	96.24	82.5	84.44	84.43	82.56	76.95	82.49	84.49
Serratia proteamaculans 568	84.73	82.14	82.14	87.03	87.15	87.29	87.23	83.81	83.83	83.81	83.89	83.89	83.66	83.8	83.83	83.66	83.75	82.09	86.44	86.36	86.52	86.41	86.54	86.29	86.41	86.42	86.39	100	98.76	82.07	82.12	82	82.12	86.54	86.52	82.04	83.81	83.81	82.43	78.34	82.28	83.81
Serratia quinivorans ATCC 33765 [T]	84.71	82.16	82.13	86.98	87.21	87.24	87.25	83.76	83.84	83.82	83.87	83.87	83.8	83.79	83.74	83.79	83.81	82.23	86.35	86.35	86.49	86.41	86.44	86.18	86.43	86.43	86.41	98.76	100	82.07	82.17	81.98	82.13	86.5	86.48	82.17	83.81	83.76	82.26	77.53	82.27	83.85
Serratia rubidaea 1122	83.85	81.63	81.49	81.15	82.27	82.36	82.44	83.78	83.71	83.71	83.89	83.84	83.75	83.71	83.76	83.65	83.8	83.26	82.64	82.56	82.58	82.63	82.56	82.49	82.66	82.65	82.71	82.07	82.07	100	98.58	91.85	98.64	82.51	82.56	97.58	83.86	83.81	81	77.66	81.03	83.83
Serratia rubidaea ATCC 27593 [T]	83.8	81.72	81.55	81.23	82.23	82.24	82.33	83.81	83.92	83.74	83.93	83.94	83.8	83.79	83.83	83.67	83.78	83.26	82.69	82.66	82.66	82.74	82.72	82.59	82.77	82.71	82.6	82.12	82.17	98.58	100	91.85	99.18	82.64	82.63	97.75	83.87	83.89	81.05	78.12	81.14	83.84
Serratia rubidaea NCTC 10848	83.51	81.6	81.55	81.21	82.11	82.18	82.21	83.31	83.58	83.37	83.54	83.5	83.39	83.43	83.43	83.31	83.38	83.34	82.63	82.5	82.51	82.53	82.6	82.43	82.59	82.45	82.45	82	81.98	91.85	91.85	100	91.85	82.45	82.42	91.8	83.43	83.39	81.01	78.09	81	83.51
Serratia rubidaea NCTC 9419	83.84	81.67	81.61	81.3	82.27	82.28	82.38	83.88	83.92	83.8	84.04	83.98	83.76	83.79	83.86	83.75	83.79	83.31	82.71	82.63	82.63	82.64	82.65	82.62	82.72	82.74	82.58	82.12	82.13	98.64	99.18	91.85	100	82.64	82.63	97.73	83.8	83.9	81.08	78.04	81.1	83.73
Serratia sp. AS12	85.56	82.57	82.36	84.85	86	86.04	86.06	84.54	84.51	84.41	84.63	84.62	84.47	84.44	84.53	84.37	84.49	82.41	96.21	96.29	100	96.56	94.79	93.76	96.28	96.32	96.25	86.54	86.5	82.51	82.64	82.45	82.64	100	100	82.57	84.46	84.41	82.72	77.71	82.72	84.39
Serratia sp. AS13	85.59	82.49	82.4	84.77	86.01	86.05	86.11	84.51	84.5	84.46	84.61	84.56	84.43	84.39	84.48	84.31	84.48	82.41	96.21	96.29	100	96.55	94.79	93.75	96.3	96.32	96.24	86.52	86.48	82.56	82.63	82.42	82.63	100	100	82.58	84.45	84.39	82.77	77.45	82.68	84.49
Serratia sp. FGI94	83.73	81.65	81.65	81.19	82.26	82.26	82.3	83.72	83.79	83.69	83.83	83.77	83.64	83.68	83.68	83.61	83.82	83.19	82.54	82.59	82.56	82.7	82.65	82.52	82.67	82.71	82.5	82.04	82.17	97.58	97.75	91.8	97.73	82.57	82.58	100	83.77	83.73	81.06	77.64	80.95	83.73
Serratia sp. FS14	87.54	82.2	82.03	82.48	83.86	83.94	83.85	98	94.58	95.18	94.96	94.93	95.22	98.68	96.58	95.04	97.98	82.88	84.52	84.47	84.41	84.43	84.61	84.43	84.5	84.58	84.44	83.81	83.81	83.86	83.87	83.43	83.8	84.46	84.45	83.77	100	95.15	83	78.25	82.95	95.17
Serratia sp. SCBI	87.52	82.24	82.07	82.41	83.84	83.91	83.91	94.94	94.05	98.67	94.12	94.07	98.98	95.04	94.9	95.04	95.01	82.98	84.55	84.5	84.44	84.51	84.67	84.36	84.56	84.57	84.43	83.81	83.76	83.81	83.89	83.39	83.9	84.41	84.39	83.73	95.15	100	82.86	78.39	83.03	98.69
Serratia symbiotica CWBI-2.3 [T]	84.33	81.31	81.08	81.86	82.14	82.36	82.42	82.99	83	82.95	83.03	83.03	82.89	82.95	82.95	82.93	82.86	81.71	82.73	82.61	82.74	82.66	82.79	82.21	82.79	82.79	82.56	82.43	82.26	81	81.05	81.01	81.08	82.72	82.77	81.06	83	82.86	100	78.27	98.76	83.11
Serratia symbiotica Cinara cedri	77.91	78.33	78.86	77.77	78.14	77.69	77.56	78	78.23	78.83	78.33	78.47	77.51	78.41	78.71	78.78	78.21	78.65	78.25	77.81	77.97	77.84	77.77	75.38	77.79	77.84	76.95	78.34	77.53	77.66	78.12	78.09	78.04	77.71	77.45	77.64	78.25	78.39	78.27	100	78.49	78.47
Serratia symbiotica Tucson	84.31	81.17	81.11	81.88	82.22	82.34	82.26	83.04	83.12	82.95	83.13	83	82.85	83.04	83.02	83.06	82.91	81.45	82.65	82.57	82.68	82.65	82.76	82.22	82.69	82.76	82.49	82.28	82.27	81.03	81.14	81	81.1	82.72	82.68	80.95	82.95	83.03	98.76	78.49	100	82.89
Serratia ureilytica Lr5/4	87.57	82.22	82.18	82.48	83.79	83.88	83.91	94.89	94.11	99.05	94.22	94.21	98.64	95.03	94.98	95.07	94.92	82.87	84.52	84.45	84.45	84.55	84.58	84.34	84.51	84.6	84.49	83.81	83.85	83.83	83.84	83.51	83.73	84.39	84.49	83.73	95.17	98.69	83.11	78.47	82.89	100

## Sheet: AAI data
	Serratia ficaria ATCC 33105 [T]	Serratia fonticola ATCC 29844 [T]	Serratia fonticola GS2	Serratia grimesii ATCC 14460 [T]	Serratia liquefaciens ATCC 27592 [T]	Serratia liquefaciens FDAARGOS_125	Serratia liquefaciens HUMV-21	Serratia marcescens B3R3	Serratia marcescens CAV1492	Serratia marcescens RSC-14	Serratia marcescens SM39	Serratia marcescens SmUNAM836	Serratia marscescens Ss1	Serratia marcescens WW4	Serratia marcescens subsp. marcescens ATCC 13880 [T]	Serratia marcescens subsp. marcescens Db11	Serratia nematodiphila DSM 21420 [T]	Serratia odorifera ATCC 33077 [T]	Serratia plymuthica 4Rx13	Serratia plymuthica A30	Serratia plymuthica AS9	Serratia plymuthica ATCC 183 [T]	Serratia plymuthica NCTC 8900	Serratia plymuthica PRI-2C	Serratia plymuthica RVH1	Serratia plymuthica S13	Serratia plymuthica V4	Serratia proteamaculans 568	Serratia quinivorans ATCC 33765 [T]	Serratia rubidaea 1122	Serratia rubidaea ATCC 27593 [T]	Serratia rubidaea NCTC 10848	Serratia rubidaea NCTC 9419	Serratia sp. AS12	Serratia sp. AS13	Serratia sp. FGI94	Serratia sp. FS14	Serratia sp. SCBI	Serratia symbiotica CWBI-2.3 [T]	Serratia symbiotica Cinara cedri	Serratia symbiotica Tucson	Serratia ureilytica Lr5/4
Serratia ficaria ATCC 33105 [T]	100	83.46	83.075	89.045	89.295	89.48	89.51	89.97	89.63	90	89.545	89.805	89.695	90.285	90.3	90.365	90.37	85.25	89.505	89.19	89.205	89.17	89.46	87.9	89.36	89.44	89.185	89.24	88.495	84.08	83.745	84	83.475	89.215	89.225	84.12	90.305	89.925	83.42	77.52	85.78	89.775
Serratia fonticola ATCC 29844 [T]	83.46	100	95.56	84.145	84.67	84.585	84.68	82.73	82.375	83.075	82.85	82.855	83.145	83.245	83.22	83.285	83.125	82.905	83.965	83.595	83.345	83.45	83.515	82.365	83.75	83.705	83.555	83.485	82.845	81.695	81.47	81.515	81.2	83.36	83.36	81.48	83.19	83.025	78.5	75.845	81.55	82.77
Serratia fonticola GS2	83.075	95.56	100	83.61	83.69	83.82	83.93	82.105	81.27	82.62	82.335	82.21	82.41	82.75	82.89	82.825	82.73	81.63	83.74	82.89	82.855	83.205	83.33	81.75	83.195	83.12	82.74	82.975	81.83	81.405	81.185	81.21	81.095	82.855	82.86	81.3	83.135	82.86	78.13	75.935	81.57	82.47
Serratia grimesii ATCC 14460 [T]	89.045	84.145	83.61	100	93.33	93.235	93.265	87.62	87.515	87.67	87.305	87.625	87.78	87.675	87.78	87.61	87.87	84.59	91.445	91.18	91.29	91.245	91.15	90.31	91.37	91.42	91.155	93.76	93.375	83.01	82.87	82.925	82.61	91.29	91.3	83.315	87.825	87.82	82.44	76.675	84.765	87.42
Serratia liquefaciens ATCC 27592 [T]	89.295	84.67	83.69	93.33	100	98.94	98.825	87.53	87.42	88.015	87.73	87.8	87.65	87.615	87.88	87.78	88.02	84.535	91.805	91.455	91.33	91.595	91.34	90.5	91.68	91.59	91.335	93.25	92.905	83.315	82.965	83.145	82.935	91.335	91.35	83.31	88.025	87.835	82.065	76.91	84.57	87.55
Serratia liquefaciens FDAARGOS_125	89.48	84.585	83.82	93.235	98.94	100	99.03	87.735	87.675	88.14	87.815	87.815	87.87	87.84	87.955	88.005	88.14	84.48	91.625	91.38	91.53	91.465	91.075	90.48	91.49	91.41	91.4	93.26	92.435	83.245	82.895	83.2	82.655	91.53	91.54	83.175	88.05	88.005	82.07	77.01	84.435	87.715
Serratia liquefaciens HUMV-21	89.51	84.68	83.93	93.265	98.825	99.03	100	87.43	87.43	87.91	87.655	87.655	87.505	87.51	87.64	87.845	87.9	84.235	91.62	91.17	91.2	91.46	91.395	90.48	91.77	91.565	91.505	93.065	92.65	83.185	82.825	83.24	82.605	91.2	91.22	83.15	88.005	88.125	82.295	77.3	84.555	87.335
Serratia marcescens B3R3	89.97	82.73	82.105	87.62	87.53	87.735	87.43	100	95.44	96.725	95.755	96.16	96.11	98.55	97.43	96.805	99.28	83.745	87.325	87.215	87.11	87.245	86.935	85.89	87.69	87.455	87.185	87.47	86.65	83.295	83.005	83.225	82.845	87.105	87.115	83.315	98.375	96.605	81.32	77.085	84.79	96.385
Serratia marcescens CAV1492	89.63	82.375	81.27	87.515	87.42	87.675	87.43	95.44	100	96.375	95.97	96.6	95.105	96.155	96.12	96.56	96.4	83.47	86.985	86.58	86.95	86.99	86.74	85.79	86.88	87.01	86.875	86.815	85.66	82.94	82.59	82.96	82.375	86.955	86.95	83.045	96.49	95.57	81.085	76.98	84.28	95.81
Serratia marcescens RSC-14	90	83.075	82.62	87.67	88.015	88.14	87.91	96.725	96.375	100	96.08	96.29	98.205	96.65	96.625	97.105	96.895	84.575	87.97	87.88	87.685	87.49	87.645	86.295	87.765	87.695	87.655	87.545	87.315	83.33	82.865	83.275	82.97	87.685	87.685	83.205	97.1	98.76	82.965	77.145	85.395	99.08
Serratia marcescens SM39	89.545	82.85	82.335	87.305	87.73	87.815	87.655	95.755	95.97	96.08	100	98.2	94.81	95.98	96.39	96.83	96.415	83.89	87.3	86.96	87.36	87.33	87.39	85.97	87.315	87.52	87.19	87.125	86.035	83.24	82.9	83.02	82.805	87.36	87.36	83.265	96.51	95.71	82.32	77.06	84.535	95.39
Serratia marcescens SmUNAM836	89.805	82.855	82.21	87.625	87.8	87.815	87.655	96.16	96.6	96.29	98.2	100	95.485	96.295	96.505	96.635	96.73	84.26	87.82	87.335	87.535	87.485	87.66	86.245	87.5	87.65	87.59	87.17	86.55	83.17	82.815	83.245	82.965	87.53	87.54	83.395	96.765	95.96	82.23	76.98	85.095	95.66
Serratia marscescens Ss1	89.695	83.145	82.41	87.78	87.65	87.87	87.505	96.11	95.105	98.205	94.81	95.485	100	95.95	96.375	96.38	96.395	84.025	87.53	87.29	87.345	87.35	87.425	85.64	87.665	87.615	87.21	86.955	86.345	83.14	83.04	83.02	82.7	87.34	87.345	83.135	96.625	98.49	82.015	76.905	84.875	97.875
Serratia marcescens WW4	90.285	83.245	82.75	87.675	87.615	87.84	87.51	98.55	96.155	96.65	95.98	96.295	95.95	100	97.95	96.72	98.68	84.08	87.8	87.7	87.31	87.28	87.225	86.105	87.795	87.545	87.25	87.275	86.845	83.14	82.755	83.315	82.765	87.31	87.31	83.33	98.97	96.655	81.975	77.185	85.245	96.66
Serratia marcescens subsp. marcescens ATCC 13880 [T]	90.3	83.22	82.89	87.78	87.88	87.955	87.64	97.43	96.12	96.625	96.39	96.505	96.375	97.95	100	97.345	97.905	84.095	87.515	87.6	87.47	87.235	87.54	86.145	87.695	87.485	87.475	87.585	86.74	83.31	83.165	83.43	83.025	87.47	87.47	83.43	97.815	96.585	82.33	77.39	85.29	96.495
Serratia marcescens subsp. marcescens Db11	90.365	83.285	82.825	87.61	87.78	88.005	87.845	96.805	96.56	97.105	96.83	96.635	96.38	96.72	97.345	100	96.925	84.415	87.7	87.585	87.63	87.455	87.21	86.185	87.69	87.665	87.58	87.675	87.08	83.05	82.915	83.26	82.925	87.625	87.625	83.215	97.005	96.65	82.815	77.265	84.925	96.795
Serratia nematodiphila DSM 21420 [T]	90.37	83.125	82.73	87.87	88.02	88.14	87.9	99.28	96.4	96.895	96.415	96.73	96.395	98.68	97.905	96.925	100	84.57	87.72	87.71	87.67	87.45	87.43	86.33	87.89	87.555	87.625	87.61	87.135	83.725	83.29	83.435	83.17	87.67	87.675	83.595	98.495	96.725	82.575	77.12	85.26	96.785
Serratia odorifera ATCC 33077 [T]	85.25	82.905	81.63	84.59	84.535	84.48	84.235	83.745	83.47	84.575	83.89	84.26	84.025	84.08	84.095	84.415	84.57	100	84.665	84.26	84.4	84.415	84.48	82.93	84.785	85.1	84.32	84.36	83.74	84.855	84.825	85.08	84.485	84.415	84.43	85.2	84.61	84.6	79.42	76.005	81.895	84.385
Serratia plymuthica 4Rx13	89.505	83.965	83.74	91.445	91.805	91.625	91.62	87.325	86.985	87.97	87.3	87.82	87.53	87.8	87.515	87.7	87.72	84.665	100	98.385	97.22	97.85	96.375	95.76	98.565	98.6	98.69	91.495	91.27	83.185	83.135	83.255	82.765	97.21	97.225	83.285	87.77	87.71	82.225	76.91	85.24	87.61
Serratia plymuthica A30	89.19	83.595	82.89	91.18	91.455	91.38	91.17	87.215	86.58	87.88	86.96	87.335	87.29	87.7	87.6	87.585	87.71	84.26	98.385	100	97.245	98.015	96.035	95.435	99.485	99.415	98.675	91.23	90.66	83.125	83.175	83.07	82.7	97.245	97.265	82.955	87.665	87.28	81.105	76.545	84.525	87.52
Serratia plymuthica AS9	89.205	83.345	82.855	91.29	91.33	91.53	91.2	87.11	86.95	87.685	87.36	87.535	87.345	87.31	87.47	87.63	87.67	84.4	97.22	97.245	100	97.705	96.49	95.635	97.39	97.52	97.215	91.565	91.02	83	82.965	83.125	82.505	99.97	99.97	83.26	87.735	87.555	81.18	77.01	84.51	87.45
Serratia plymuthica ATCC 183 [T]	89.17	83.45	83.205	91.245	91.595	91.465	91.46	87.245	86.99	87.49	87.33	87.485	87.35	87.28	87.235	87.455	87.45	84.415	97.85	98.015	97.705	100	96.245	94.8	98.23	98.23	98.14	90.835	90.655	82.75	82.64	82.905	82.52	97.705	97.695	82.785	87.575	87.46	81.925	76.685	84.98	87.12
Serratia plymuthica NCTC 8900	89.46	83.515	83.33	91.15	91.34	91.075	91.395	86.935	86.74	87.645	87.39	87.66	87.425	87.225	87.54	87.21	87.43	84.48	96.375	96.035	96.49	96.245	100	95.835	96.37	96.225	96.155	91.025	90.51	83.225	83.32	83.16	82.79	96.49	96.51	83.14	87.28	87.63	81.335	76.585	84.61	87.28
Serratia plymuthica PRI-2C	87.9	82.365	81.75	90.31	90.5	90.48	90.48	85.89	85.79	86.295	85.97	86.245	85.64	86.105	86.145	86.185	86.33	82.93	95.76	95.435	95.635	94.8	95.835	100	95.57	95.55	95.525	89.69	89.21	81.7	81.39	81.55	81.075	95.64	95.65	81.44	86.105	86.33	79.275	70.44	80.51	85.95
Serratia plymuthica RVH1	89.36	83.75	83.195	91.37	91.68	91.49	91.77	87.69	86.88	87.765	87.315	87.5	87.665	87.795	87.695	87.69	87.89	84.785	98.565	99.485	97.39	98.23	96.37	95.57	100	99.59	98.905	91.38	90.885	83.135	83.04	83.205	82.84	97.39	97.395	83.155	87.85	87.775	81.385	76.825	84.85	87.38
Serratia plymuthica S13	89.44	83.705	83.12	91.42	91.59	91.41	91.565	87.455	87.01	87.695	87.52	87.65	87.615	87.545	87.485	87.665	87.555	85.1	98.6	99.415	97.52	98.23	96.225	95.55	99.59	100	99	91.175	90.85	83.105	83.01	83.205	82.62	97.52	97.53	83.055	87.75	87.65	81.695	76.965	85.03	87.305
Serratia plymuthica V4	89.185	83.555	82.74	91.155	91.335	91.4	91.505	87.185	86.875	87.655	87.19	87.59	87.21	87.25	87.475	87.58	87.625	84.32	98.69	98.675	97.215	98.14	96.155	95.525	98.905	99	100	91.05	90.605	83.1	82.975	83.225	82.555	97.215	97.235	83.165	87.865	87.675	81.105	76.66	84.685	87.305
Serratia proteamaculans 568	89.24	83.485	82.975	93.76	93.25	93.26	93.065	87.47	86.815	87.545	87.125	87.17	86.955	87.275	87.585	87.675	87.61	84.36	91.495	91.23	91.565	90.835	91.025	89.69	91.38	91.175	91.05	100	98.42	82.985	82.77	83.055	82.41	91.555	91.59	83.07	87.695	87.14	81.44	77.115	83.965	87.22
Serratia quinivorans ATCC 33765 [T]	88.495	82.845	81.83	93.375	92.905	92.435	92.65	86.65	85.66	87.315	86.035	86.55	86.345	86.845	86.74	87.08	87.135	83.74	91.27	90.66	91.02	90.655	90.51	89.21	90.885	90.85	90.605	98.42	100	82.105	82.195	82.9	81.805	91.02	91.03	82.675	87.27	86.75	80.035	76.765	83.445	86.56
Serratia rubidaea 1122	84.08	81.695	81.405	83.01	83.315	83.245	83.185	83.295	82.94	83.33	83.24	83.17	83.14	83.14	83.31	83.05	83.725	84.855	83.185	83.125	83	82.75	83.225	81.7	83.135	83.105	83.1	82.985	82.105	100	98.67	94.81	98.705	83.005	83.015	98.185	83.415	83.385	79.625	75.445	81.82	83.27
Serratia rubidaea ATCC 27593 [T]	83.745	81.47	81.185	82.87	82.965	82.895	82.825	83.005	82.59	82.865	82.9	82.815	83.04	82.755	83.165	82.915	83.29	84.825	83.135	83.175	82.965	82.64	83.32	81.39	83.04	83.01	82.975	82.77	82.195	98.67	100	94.61	99.175	82.96	82.975	98.39	83.1	83.085	79.55	75.31	81.66	82.805
Serratia rubidaea NCTC 10848	84	81.515	81.21	82.925	83.145	83.2	83.24	83.225	82.96	83.275	83.02	83.245	83.02	83.315	83.43	83.26	83.435	85.08	83.255	83.07	83.125	82.905	83.16	81.55	83.205	83.205	83.225	83.055	82.9	94.81	94.61	100	94.455	83.125	83.125	94.855	83.445	83.66	79.055	75.355	81.255	82.985
Serratia rubidaea NCTC 9419	83.475	81.2	81.095	82.61	82.935	82.655	82.605	82.845	82.375	82.97	82.805	82.965	82.7	82.765	83.025	82.925	83.17	84.485	82.765	82.7	82.505	82.52	82.79	81.075	82.84	82.62	82.555	82.41	81.805	98.705	99.175	94.455	100	82.495	82.5	97.95	82.955	83.165	79.2	75.43	81.21	82.845
Serratia sp. AS12	89.215	83.36	82.855	91.29	91.335	91.53	91.2	87.105	86.955	87.685	87.36	87.53	87.34	87.31	87.47	87.625	87.67	84.415	97.21	97.245	99.97	97.705	96.49	95.64	97.39	97.52	97.215	91.555	91.02	83.005	82.96	83.125	82.495	100	99.97	83.265	87.735	87.555	81.17	77.01	84.505	87.45
Serratia sp. AS13	89.225	83.36	82.86	91.3	91.35	91.54	91.22	87.115	86.95	87.685	87.36	87.54	87.345	87.31	87.47	87.625	87.675	84.43	97.225	97.265	99.97	97.695	96.51	95.65	97.395	97.53	97.235	91.59	91.03	83.015	82.975	83.125	82.5	99.97	100	83.265	87.735	87.565	81.175	77.01	84.51	87.45
Serratia sp. FGI94	84.12	81.48	81.3	83.315	83.31	83.175	83.15	83.315	83.045	83.205	83.265	83.395	83.135	83.33	83.43	83.215	83.595	85.2	83.285	82.955	83.26	82.785	83.14	81.44	83.155	83.055	83.165	83.07	82.675	98.185	98.39	94.855	97.95	83.265	83.265	100	83.32	83.32	79.595	75.665	81.895	83.195
Serratia sp. FS14	90.305	83.19	83.135	87.825	88.025	88.05	88.005	98.375	96.49	97.1	96.51	96.765	96.625	98.97	97.815	97.005	98.495	84.61	87.77	87.665	87.735	87.575	87.28	86.105	87.85	87.75	87.865	87.695	87.27	83.415	83.1	83.445	82.955	87.735	87.735	83.32	100	96.855	82.6	77.37	85.385	96.78
Serratia sp. SCBI	89.925	83.025	82.86	87.82	87.835	88.005	88.125	96.605	95.57	98.76	95.71	95.96	98.49	96.655	96.585	96.65	96.725	84.6	87.71	87.28	87.555	87.46	87.63	86.33	87.775	87.65	87.675	87.14	86.75	83.385	83.085	83.66	83.165	87.555	87.565	83.32	96.855	100	82.19	77.28	85.425	98.385
Serratia symbiotica CWBI-2.3 [T]	83.42	78.5	78.13	82.44	82.065	82.07	82.295	81.32	81.085	82.965	82.32	82.23	82.015	81.975	82.33	82.815	82.575	79.42	82.225	81.105	81.18	81.925	81.335	79.275	81.385	81.695	81.105	81.44	80.035	79.625	79.55	79.055	79.2	81.17	81.175	79.595	82.6	82.19	100	79.875	96.58	82.415
Serratia symbiotica Cinara cedri	77.52	75.845	75.935	76.675	76.91	77.01	77.3	77.085	76.98	77.145	77.06	76.98	76.905	77.185	77.39	77.265	77.12	76.005	76.91	76.545	77.01	76.685	76.585	70.44	76.825	76.965	76.66	77.115	76.765	75.445	75.31	75.355	75.43	77.01	77.01	75.665	77.37	77.28	79.875	100	78.675	77.115
Serratia symbiotica Tucson	85.78	81.55	81.57	84.765	84.57	84.435	84.555	84.79	84.28	85.395	84.535	85.095	84.875	85.245	85.29	84.925	85.26	81.895	85.24	84.525	84.51	84.98	84.61	80.51	84.85	85.03	84.685	83.965	83.445	81.82	81.66	81.255	81.21	84.505	84.51	81.895	85.385	85.425	96.58	78.675	100	84.79
Serratia ureilytica Lr5/4	89.775	82.77	82.47	87.42	87.55	87.715	87.335	96.385	95.81	99.08	95.39	95.66	97.875	96.66	96.495	96.795	96.785	84.385	87.61	87.52	87.45	87.12	87.28	85.95	87.38	87.305	87.305	87.22	86.56	83.27	82.805	82.985	82.845	87.45	87.45	83.195	96.78	98.385	82.415	77.115	84.79	100
