# Supplementary material for: Sepsis and Hemocyte Loss in Honey Bees (Apis mellifera) Infected with Serratia marcescens Strain Sicaria
Source: PLoS One. 2016 Dec 21;11(12):e0167752. doi: 10.1371/journal.pone.0167752 (PMC5176276; doi:10.1371/journal.pone.0167752)
Supplement: S2 Dataset — The OrthoMCL [33] dataset was used to reveal nucleotide sequences in the Ss1 genome that encode proteins not found in the 41 other Serratia genomes included in the S2 Fig. The columns include data from ASAP (Feature ID, annotated product, and feature length), as well as data from the GenBank entries for the best BLAST hits, such as genome of origin, NCBI accession number, Expect values (E-values) of the BLAST hit to the GenBank feature, and the product as annotated in GenBank. E-values indicate the number of hits that can be anticipated by chance, where values closer to zero identify the more significant matches. The ASAP feature length gives the deduced protein size in the number of amino acid residues. (XLSX) [file pone.0167752.s002.xlsx]

## Sheet: Ss1-specific sequences
ASAP ID	GenBank product	Genome	NCBI Accession #	E-value	ASAP feature length	ASAP product
AWU-0003825	hypothetical protein	Arsenophonus endosymbiont of Nilaparvata lugens	WP_032116669.1	2e-45	103	phage protein
AWU-0003827	hypothetical protein	Arsenophonus nasoniae	WP_026824047.1	5e-61	207	lipoprotein, phage-associated
AWU-0005053	hypothetical protein WB66_08245, partial	bacteria symbiont BFo1 of Frankliniella occidentalis	KYP85105.1	e-114	300	hypothetical protein
AWU-0000771	hypothetical protein AI28_24870	bacteria symbiont BFo1 of Frankliniella occidentalis	KMV67002.1	0	491	TraA family conjugal transfer protein
AWU-0004927	hypothetical protein WB66_24410	bacteria symbiont BFo1 of Frankliniella occidentalis	KYP82230.1	4e-44	95	hypothetical protein
AWU-0000767	hypothetical protein	bacteria symbiont BFo1 of Frankliniella occidentalis	WP_062820930.1	e-110	197	hypothetical protein
AWU-0005064	hypothetical protein	bacteria symbiont BFo1 of Frankliniella occidentalis	WP_062820930.1	e-103	197	hypothetical protein
AWU-0004954	hypothetical protein WB66_24410	bacteria symbiont BFo1 of Frankliniella occidentalis	KYP82230.1	5e-46	95	hypothetical protein
AWU-0004996	hypothetical protein CR51_35120	Burkholderia megalochromosomata	KXU87747.1	5e-08	338	hypothetical protein
AWU-0003806	membrane protein	Candidatus Hamiltonella defensa	WP_016858308.1	3e-20	74	putative phage tail fiber protein
AWU-0003826	membrane protein	Candidatus Hamiltonella defensa	WP_016858261.1	6e-46	107	putative membrane protein
AWU-0003824	hypothetical protein	Candidatus Hamiltonella defensa	WP_059108322.1	2e-92	183	phage terminase small subunit
AWU-0003813	hypothetical protein	Candidatus Hamiltonella defensa	WP_016858206.1	0.38	69	hypothetical protein
AWU-0001725	repressor	Cronobacter dublinensis	WP_038888415.1	8e-36	117	hypothetical protein
AWU-0004922	MULTISPECIES: hypothetical protein	Dickeya	WP_049842439.1	6e-89	216	hypothetical protein
AWU-0004923	MULTISPECIES: hypothetical protein	Dickeya	WP_038919991.1	3e-43	124	hypothetical protein
AWU-0004952	MULTISPECIES: hypothetical protein	Dickeya	WP_038919991.1	7e-45	124	hypothetical protein
AWU-0004951	MULTISPECIES: hypothetical protein	Dickeya	WP_049842439.1	7e-86	198	RepL family plasmid replication protein
AWU-0004917	Hypothetical protein EAG7_01256	Enterobacter aerogenes	AML35002.1	0.0002	89	hypothetical protein
AWU-0004938	hypothetical protein SS57_22335	Enterobacter cloacae	KJL50928.1	2e-93	176	hypothetical protein
AWU-0002423	MULTISPECIES: hypothetical protein	Enterobacteriaceae	WP_049198394.1	9e-65	141	EVE domain protein
AWU-0004944	MULTISPECIES: type II restriction endonuclease	Enterobacteriaceae	WP_000572864.1	0	335	hypothetical protein
AWU-0002105	MULTISPECIES: acid-shock protein	Enterobacteriaceae	WP_004928953.1	3e-47	116	acid shock protein 2
AWU-0003842	MULTISPECIES: hypothetical protein	Enterobacteriaceae	WP_024153839.1	9e-17	93	hypothetical protein
AWU-0003221	MULTISPECIES: lipoprotein	Enterobacteriaceae	WP_004930634.1	7e-30	72	osmotically-inducible lipoprotein B
AWU-0002422	MULTISPECIES: drug:proton antiporter	Enterobacteriaceae	WP_049272098.1	6e-58	129	hypothetical protein
AWU-0004936	MULTISPECIES: entry exclusion protein 1	Enterobacteriaceae	WP_008321415.1	3e-33	85	RmuC family DNA recombination protein
AWU-0000670	MULTISPECIES: hypothetical protein	Enterobacteriaceae	WP_016929457.1	1e-50	109	hypothetical protein
AWU-0004856	sucrose-6-phosphate hydrolase	Erwinia pyrifoliae	WP_012668098.1	0	514	sucrose-6-phosphate hydrolase
AWU-0000322	hypothetical protein SY86_21585	Erwinia tracheiphila	KKF37411.1	e-158	281	hypothetical protein
AWU-0000319	hypothetical protein SY86_21600	Erwinia tracheiphila	KKF37413.1	9e-19	56	hypothetical protein
AWU-0004565	antitermination protein	Erwinia tracheiphila	KKF36994.1	2e-61	129	phage antitermination protein Q
AWU-0000328	recombinase	Erwinia tracheiphila	KKF37401.1	e-134	238	putative site specific recombinase
AWU-0000320	N-6 DNA methylase	Erwinia tracheiphila	WP_016190477.1	0	561	putative DNA methylase
AWU-0005039	hypothetical protein NG99_12635	Erwinia typographi	KGT93044.1	7e-38	83	hypothetical protein
AWU-0004925	hypothetical protein	Escherichia coli	WP_034169301.1	e-129	245	hypothetical protein
AWU-0003810	hypothetical protein	Escherichia coli	WP_061892580.1	6e-18	95	hypothetical protein
AWU-0001815	integrase	Escherichia coli	KGP16213.1	e-115	207	putative phage integrase
AWU-0001813	hypothetical protein	Escherichia coli	WP_000030419.1	2e-35	77	hypothetical protein
AWU-0004945	hypothetical protein UH36_02155	Escherichia coli	KIZ99721.1	0	335	hypothetical protein
AWU-0004985	MULTISPECIES: twitching motility protein PilT	Klebsiella	WP_032416302.1	1e-75	169	PIN domain protein
AWU-0004367	hypothetical protein	Kluyvera ascorbata	WP_035894244.1	0	387	hypothetical protein
AWU-0005013	hypothetical protein AL522_17330	Pantoea agglomerans	AMG59251.1	0	375	putative site specific recombinase
AWU-0005012	hypothetical protein	Pantoea agglomerans	WP_062758653.1	8e-33	135	hypothetical protein
AWU-0000773	hypothetical protein NS380_06615	Pantoea dispersa	KTS60033.1	4e-99	248	putative membrane protein
AWU-0004928	hypothetical protein NS381_08510	Pantoea stewartii	KTS28532.1	1e-29	89	hypothetical protein
AWU-0004955	hypothetical protein NS381_08510	Pantoea stewartii	KTS28532.1	3e-36	89	hypothetical protein
AWU-0004173	hypothetical protein	Pectobacterium carotovorum	WP_039504527.1	8e-57	169	hypothetical protein
AWU-0003803	hypothetical protein E05_18070	Plautia stali symbiont	BAN96573.1	7e-42	119	putative bacteriophage baseplate protein
AWU-0003809	hypothetical protein E05_18140	Plautia stali symbiont	BAN96580.1	2e-20	101	hypothetical protein
AWU-0000763	ArsR family transcriptional regulator	Rahnella aquatilis	WP_014416507.1	6e-68	160	hypothetical protein
AWU-0004980	putative cytoplasmic protein	Rahnella sp. Y9602	ADW76639.1	8e-09	78	hypothetical protein
AWU-0004572	hypothetical protein	Salmonella enterica	WP_000434354.1	e-152	292	p63 family bacteriophage protein
AWU-0003801	tail fiber protein	Salmonella enterica	WP_024134491.1	2e-76	195	hypothetical protein
AWU-0004905	hypothetical protein	Salmonella enterica	WP_057395083.1	4e-05	98	hypothetical protein
AWU-0003823	terminase	Type-B symbiont of Plautia stali	WP_059028784.1	0	438	phage terminase large subunit
AWU-0003807	hypothetical protein	Type-B symbiont of Plautia stali	WP_059028803.1	e-115	297	hypothetical protein
AWU-0003814	hypothetical protein	Type-B symbiont of Plautia stali	WP_059028798.1	5e-59	180	hypothetical protein
AWU-0003816	MULTISPECIES: hypothetical protein	unclassified Enterobacteriaceae (miscellaneous)	WP_010615542.1	6e-23	144	putative membrane protein
AWU-0004963	Uncharacterised protein	Yersinia frederiksenii	CFQ67880.1	7e-53	264	uncharacterized DUF4231 family protein
AWU-0003839	No BLAST hit.				62	hypothetical protein
AWU-0004840	No BLAST hit.				90	hypothetical protein
AWU-0000774	No BLAST hit.				184	hypothetical protein
AWU-0004970	No BLAST hit.				102	alpha-ketoglutarate permease
AWU-0004956	No BLAST hit.				105	4-hydroxybenzoate transporter
